# Supplementary material for: Association Between Area-Level Deprivation and Cardio-Metabolic Risk Factors Among the Adult Population in Russia
Source: Int J Environ Res Public Health. 2025 Apr 10;22(4):594. doi: 10.3390/ijerph22040594 (PMC12026931; doi:10.3390/ijerph22040594)
Supplement: Supplementary file 1 [file ijerph-22-00594-s001.zip]

Archive with 1 entries (1 files):
- ijerph-3463479-supplementary.pdf
